# Supplementary material for: Nanoelectronics-enabled reservoir computing hardware for real-time robotic controls
Source: Sci Adv. 2025 Mar 26;11(13):eadu2663. doi: 10.1126/sciadv.adu2663 (PMC11939057; doi:10.1126/sciadv.adu2663)
Supplement: Supplementary file 2 — Movies S1 to S3 [file sciadv.adu2663_movies_s1_to_s3.zip]

Archive with 3 entries (3 files):
- adu2663_movie_s1.mp4
- adu2663_movie_s2.mp4
- adu2663_movie_s3.MP4
